# Supplementary material for: Tropical forest conversion to rubber plantation affects soil micro- & mesofaunal community & diversity
Source: Sci Rep. 2019 Apr 10;9:5893. doi: 10.1038/s41598-019-42333-4 (PMC6458137; doi:10.1038/s41598-019-42333-4)
Supplement: Supplementary file 2 — Supplementary_Table_S1 [file 41598_2019_42333_MOESM2_ESM.xlsx]

## Sheet: Sheet1
Supplementary Table. S1: Site information and physicochemical properties of the soils used in this study
Original Numbers	Sample	Testing Numbers	T.N g/kg	T.O.C g/kg	A.P mg/kg	pH	2-0.05 Sand mm(%)	0.05-0.002 Silt mm(%)	<0.002 Clay mm(%)	Soil Type	G.S.W or %Soil water	ST (oC)	SX (silt+Clay)	Ele (m)	Co-ordinates		Distance from XTBG	Vegetation Type
															N	E
41	RF13a	13-2076	5.72	49.13	2.59	6.37	23.41	41.2	35.38	Clay loam	41.2429	21.3	76.58	696	21.9089	101.286	3.78kms	Limestone Forest
79	RF13b	13-2114	5.93	52.15	7.87	6.95	22	46.53	31.47	Clay loam	48.8095	23	78	693	21.909	101.286	3.78kms	Limestone Forest
94	RF13c	13-2129	3.81	35.22	5.16	6.97	14.67	30.44	54.79	Clay	44.5087	23.3	85.23	694	21.9093	101.286	3.78kms	Limestone Forest
87	RF13d	13-2122	4.52	43.68	9.99	6.79	20.53	46.57	32.9	Clay loam	33.6898	23.1	79.47	703	21.9095	101.286	3.78kms	Limestone Forest
92	RF21a	13-2127	1.89	24.22	8.25	4.42	38.62	26.36	35.01	Clay loam	42.0455	23.7	61.37	710	21.9167	101.213	3.81kms	Fagaceae
89	RF21b	13-2124	2.29	28.95	12.97	4.39	45.65	23.59	30.75	Sandy clay loam	52.439	23.5	54.34	713	21.9166	101.213	3.81kms	Fagaceae
10	RF21c	13-2045	1.68	22.54	8.74	4.63	44.5	24.25	31.24	Clay loam	38.8889	23.2	55.49	719	21.9166	101.213	3.81kms	Fagaceae
100	RF21d	13-2135	1.63	22.09	11.03	4.5	45.44	23.38	31.18	Sandy clay loam	39.6648	23.1	54.56	725	21.9164	101.213	3.81kms	Fagaceae
4	RF38a	13-2039	3.1	28.91	2.75	5.86	32.48	38.46	29.06	Clay loam	46.1988	22.8	67.52	715	21.9776	101.215	7.63kms	Mixed Forest
62	RF38b	13-2097	3.6	31.51	8.5	6.5	42.21	34.85	22.95	Loam	51.5152	22.8	57.8	716	21.9777	101.216	7.63kms	Mixed Forest
54	RF38c	13-2089	3.47	31.11	8.77	6.75	26.39	36.81	36.81	Clay Loam	50.6024	22.9	73.62	719	21.9777	106.216	7.63kms	Mixed Forest
60	RF38d	13-2095	3.87	43.79	13.8	7.04	31.45	39.62	28.66	Clay loam	65.5629	23.3	68.28	722	21.9777	101.216	7.63kms	Mixed Forest
53	RF49a	13-2088	2.39	24.09	10.31	4.09	24.01	33.45	42.54	Clay	42.8571	23.5	75.99	697	21.9496	101.259	3.77kms	Fagaceae
95	RF49b	13-2130	1.9	18.1	5	4.28	20.54	31.62	47.84	Clay	37.3626	23.8	79.46	699	21.9497	101.259	3.77kms	Fagaceae
42	RF49c	13-2077	2.23	21.41	7.87	4.32	36.09	23.24	40.67	Clay	33.6898	24	63.91	705	21.9498	101.259	3.77kms	Fagaceae
22	RF49d	13-2057	2.2	25.47	8.5	4.58	40.63	24.42	34.95	Clay loam	52.439	23.9	59.37	709	21.9499	101.259	3.77kms	Fagaceae
69	RF4a	13-2104	4.16	41.37	8.64	6.69	30.85	36.91	32.24	Clay loam	39.6648	23.5	69.15	648	21.9084	101.284	3.64kms	Limestone Forest
23	RF4b	13-2058	3.84	37.3	11.3	6.72	29.01	40.56	30.42	Clay loam	47.0588	23.7	70.98	649	21.9084	101.284	3.64kms	Limestone Forest
88	RF4c	13-2123	4.55	42.78	6.15	6.9	12.4	31.92	55.64	Clay	42.0455	23.4	87.56	652	21.9084	101.284	3.64kms	Limestone Forest
44	RF4d	13-2079	4.57	41.79	8.43	6.65	23.49	37.61	38.9	Clay loam	46.1988	23.4	76.51	646	21.9082	101.285	3.64kms	Limestone Forest
51	RF50a	13-2086	1.78	20.06	6.85	4.15	32.2	29.77	38.04	Clay loam	37.3626	23.8	67.81	825	21.9544	101.259	4.29kms	Fagaceae
43	RF50b	13-2078	1.71	21.14	7.21	4.3	42.68	21.44	35.88	Clay loam	38.1215	23.8	57.32	824	21.9543	101.259	4.29kms	Fagaceae
19	RF50c	13-2054	1.79	19.25	8.33	4.35	56.26	17	26.74	Sandy clay loam	33.6898	23.4	43.74	826	21.9541	101.259	4.29kms	Fagaceae
58	RF50d	13-2093	1.89	26	10.69	4.12	55.84	16.92	27.24	Sandy clay loam	38.8889	23.3	44.16	823	21.9539	101.259	4.29kms	Fagaceae
66	RF7a	13-2101	9.69	92.23	22.18	7.03	18.16	48.43	33.06	Silty clay loam	71.2329	20.2	81.49	1329	21.9868	101.229	8.05kms	Limestone Forest
13	RF7b	13-2048	9.04	80.33	3.64	6.17	41.03	42.86	16.1	Loam	62.3377	20.6	58.96	1329	21.9869	101.229	8.05kms	Limestone Forest
56	RF7c	13-2091	8.38	82.68	24.57	6.96	14.3	48.12	37.23	Silty clay loam	62.3377	20.5	85.35	1331	21.9869	101.229	8.05kms	Limestone Forest
85	RF7d	13-2120	1.55	14.48	5.55	7.84	33.02	43.96	21.77	Loam	60.2564	20.3	65.73	1326	21.9868	101.229	8.05kms	Limestone Forest
3	RP1a	13-2038	1.95	16.45	2.26	5.38	18.16	43.4	38.44	Silty clay loam	34.4086	25.1	81.84	595	21.9072	101.272	2.46kms	Rubber Monoculture
45	RP1b	13-2080	2.6	25.07	4.18	5.83	21.02	40.94	38.04	Clay loam	55.2795	24.7	78.98	594	21.9074	101.272	2.46kms	Rubber Monoculture
12	RP1c	13-2047	2.75	27.34	3.46	5.67	15.06	44.45	40.49	Silt clay	47.0588	24.8	84.94	595	21.9072	101.272	2.46kms	Rubber Monoculture
40	RP1d	13-2075	2.42	23.84	4.6	5.58	13.69	47.72	38.59	Silty clay loam	48.8095	24.4	86.31	593	21.9072	101.272	2.46kms	Rubber Monoculture
76	RP2a	13-2111	1.89	16.82	1.83	5.74	28.93	34.71	36.36	Clay loam	39.6648	24.6	71.07	582	21.9198	101.281	3.26kms	Rubber Monoculture
1	RP2b	13-2036	1.72	19.92	3.07	5.32	29.04	37.95	33	Clay loam	35.1351	24.5	70.95	585	21.9199	101.281	3.26kms	Rubber Monoculture
50	RP2c	13-2085	2.47	20.52	3.02	4.5	20.71	37.99	41.3	Clay	45.3488	24.3	79.29	602	21.9204	101.282	3.26kms	Rubber Monoculture
18	RP2d	13-2053	2.53	25.82	3.55	4.66	23.9	39.51	36.59	Clay loam	51.5152	24.3	76.1	601	21.9203	101.282	3.26kms	Rubber Monoculture
37	RP3a	13-2072	2.68	22.95	5.68	5.25	22.45	41.06	36.5	Clay loam	44.5087	24.8	77.56	589	21.9119	101.281	3.24kms	Rubber Monoculture
55	RP3b	13-2090	2.72	28.52	5.01	6.16	27.93	37.91	34.16	Clay Loam	51.5152	24.7	72.07	587	21.9119	101.281	3.24kms	Rubber Monoculture
34	RP3c	13-2069	2.37	18.21	4.26	6.65	45.42	34.89	19.7	Loam	43.6782	24.9	54.59	581	21.912	101.281	3.24kms	Rubber Monoculture
31	RP3d	13-2066	2.07	15.99	3.38	5.52	48.31	28.72	22.98	Loam	32.2751	24.5	51.7	583	21.9121	101.281	3.24kms	Rubber Monoculture
78	RP4a	13-2113	1.33	11.9	6.88	4.15	53.45	25.61	20.94	Sandy clay loam	29.5337	24	46.55	603	21.9195	101.214	3.72kms	Rubber Monoculture
90	RP4b	13-2125	1.3	11.6	4.39	4.28	49.11	25.24	25.65	Sandy clay loam	30.8901	24.3	50.89	601	21.9197	101.214	3.72kms	Rubber Monoculture
77	RP4c	13-2112	1.85	16.73	70.15	4.07	39.15	31.44	29.4	Clay loam	35.8696	24.4	60.84	598	21.9199	101.214	3.72kms	Rubber Monoculture
27	RP4d	13-2062	1.33	12.41	5.88	4.41	44.38	27.61	28.01	Clay loam	33.6898	24.4	55.62	596	21.92	101.214	3.72kms	Rubber Monoculture
67	RP5a	13-2102	1.76	18.98	5.7	5.58	29.82	34.68	35.5	Clay loam	34.4086	24.3	70.18	707	21.9506	101.255	3.79kms	Rubber Monoculture
61	RP5b	13-2096	1.56	17.32	3.99	4.99	23.33	36.06	40.62	Clay	30.8901	24.3	76.68	704	21.9503	101.255	3.79kms	Rubber Monoculture
17	RP5c	13-2052	2.09	20.88	4.76	4.96	28	35.38	36.63	Clay loam	39.6648	24.1	72.01	706	21.9502	101.255	3.79kms	Rubber Monoculture
86	RP5d	13-2121	1.88	16.52	3.93	4.65	32.94	27.49	39.57	Clay loam	46.1988	24.5	67.06	704	21.95	101.255	3.79kms	Rubber Monoculture
71	RP6a	13-2106	2.71	24.48	2.94	5.52	7.24	45.32	47.44	Silt clay	46.1988	23.7	92.76	823	21.9742	101.218	7.19kms	Rubber Monoculture
7	RP6b	13-2042	2.8	25.53	2.42	5.64	13.09	45.79	41.12	Silty clay	58.2278	23.1	86.91	819	21.9745	101.217	7.19kms	Rubber Monoculture
39	RP6c	13-2074	2.16	21.65	3.92	5.16	19.19	39.79	41.02	Silty clay	42.0455	23.5	80.81	823	21.9748	101.217	7.19kms	Rubber Monoculture
84	RP6d	13-2119	1.78	24.4	4.3	5.15	27.73	41.71	30.56	Clay loam	43.6782	23.7	72.27	830	21.9752	101.217	7.19kms	Rubber Monoculture
35	RP8a	13-2070	3.23	29.48	7.23	5.11	12.17	43.39	44.44	Silty clay	50.6024	23.2	87.83	1113	21.9768	101.237	6.78kms	Rubber Monoculture
38	RP8b	13-2073	2.96	29.05	7.89	4.62	8.17	44.34	47.49	Silty clay	57.2327	22.8	91.83	1113	21.9761	101.237	6.78kms	Rubber Monoculture
99	RP8c	13-2134	2.72	27.13	7.5	4.74	23.62	36.82	39.56	Clay loam	53.3742	24.2	76.38	1112	21.9764	101.237	6.78kms	Rubber Monoculture
75	RP8d	13-2110	2.78	24.42	5.15	4.69	10.78	43.13	46.09	Silty clay	54.321	22.7	89.22	1113	21.9763	101.237	6.78kms	Rubber Monoculture
Soil Testing Methods
1.1 Total Nitrogen: Testing by C-N Analyzer;
1.2 Organic Carbon: Determined by the wet-digestion method(LY/T1237-1999);
1.3 Available Phosphorous: Extracted by 0.03 mol/L NH4F – 0.025mol/L HCl, Determined by
Continuous Flowing Analyzer, or extracted by 0.5 mol/L NaHCO3 (pH=8.5), determined by
colormetry (LY/T 1233-1999);
1.4 pH: Determined by potentiometry, in a 2.5:1 water-to-soil mixture (LY/T1239-1999);
1.5 Particle-size Composition: Testing by pipette method (LY/T 1225-1999).
1.6 Soil Gravimetric Water: Black C.A. 1965. “Methods of Soil Analysis: Part I Physical and
mineralogical properties”. American Society of Agronomy, Madison, Wisconsin, USA.
Abbreviations
T.N, Total Nitrogen; T.O.C, Total Organic Carbon; A.P, Available Phosphorus; GSW,
Gravimetric Soil Water Content; ST, Soil Temperature; SX, Soil Texture; Ele, Elevation.
